# Supplementary material for: Identification of Three Novel Linear B-Cell Epitopes in Non-Structural Protein 3 of Porcine Epidemic Diarrhea Virus Using Monoclonal Antibodies
Source: Viruses. 2024 Mar 9;16(3):424. doi: 10.3390/v16030424 (PMC10975687; doi:10.3390/v16030424)
Supplement: Supplementary file 1 [file viruses-16-00424-s001.zip]

Archive with 2 entries (1 files):
- viruses-2876681-supplementary/
- viruses-2876681-supplementary/Supplementary Materials.pptx
